# Supplementary material for: Risk factors and clinical features for pulmonary paragonimiasis-associated pneumothorax
Source: PLoS Negl Trop Dis. 2023 Dec 15;17(12):e0011828. doi: 10.1371/journal.pntd.0011828 (PMC10756554; doi:10.1371/journal.pntd.0011828)
Supplement: S1 Data — (XLSX) [file pntd.0011828.s001.xlsx]

## Sheet: Sheet1
Case N	Sex	Age	pneumothorax	Pre pneumonia	Pre pneumothorax	Pre pul TB	Emphyesema	Asthma	IPF	Occupational lung Dz	Lung malig	Pneumatocele	Pre lung op	Smoking	Smoking PY	Pre Ventilator	Height	Weight	RA	Sarcoidosis	Liver dz	CHF	CKD(HD)	Lab findings	IgE	CBC	WBC	Eosinophile	Eosi(%)	Radiologic	pleural effusion	PE(+)	Intrapul lesion	IpL(+)	Clinical feature	Asymptomatic	Cough	Hemptysis	Chest pain	Dyspnea	Fever	GI Sx
1	F	53	0	0	0	0	0	1	0	0	0	0	0	0	0	0	151	85	0	1	0	0	0		.		5260	200	3.8		0	.	0	.		0	0	0	0	1	0	0
2	M	45	0	1	0	0	0	0	0	0	0	0	0	1	10	0	169	71	0	0	0	0	0		1083		11800	6590	55.8		1	2	1	1		0	1	0	1	0	0	0
3	M	69	0	0	0	0	1	0	1	1	0	0	0	1	20	0	160	64	0	0	0	0	0				3320	220	6.6		0	.	0	.		0	1	0	0	0	0	0
4	M	44	0	0	0	0	0	0	0	0	0	0	0	1	5	0	166	69	0	0	0	0	0		2030		7670	600	7.8		1	1	1	3		0	0	0	0	1	1	0
5	M	52	1	1	0	0	0	0	0	0	0	0	0	0	0	0	177	72	0	0	0	0	0		23.1		5580	1040	18.6		1	1	1	3		0	1	0	1	1	0	0
6	M	55	0	0	0	0	0	0	0	0	0	0	0	0	0	0	172	70	0	0	0	0	0		1622		8080	4390	54.3		0	.	1	1		0	1	1	0	0	0	0
7	M	50	0	0	0	0	0	0	0	0	0	0	0	0	0	0	169	81	0	0	0	0	0		.		6320	420	6.5		0	.	0	.		0	0	0	0	0	0	0
8	M	60	0	0	0	0	0	0	0	0	0	0	0	0	0	0	173	86	0	0	0	0	0		.		11600	2070	31.7		1	2	1	3		0	0	0	1	1	0	0
9	M	49	0	0	0	0	0	0	0	0	0	0	0	1	10	0	172	65	0	0	0	0	0		.		16680	10000	60		1	0	1	3		0	1	0	1	0	0	0
10	M	66	1	0	0	0	0	0	0	0	0	0	0	1	40	0	168	72	0	0	0	0	0		2593		17370	10530	60		1	2	1	1		0	0	0	0	1	0	0
11	F	51	0	0	0	0	0	0	0	0	0	0	0	0	0	0	155	58	0	0	0	0	0		.		7700	1800	23.4		1	0	1	3		0	1	0	1	0	0	0
12	M	47	0	0	0	0	1	0	0	0	0	0	0	1	30	0	164	56	0	0	1	0	0		.		13680	1900	13.9		0	.	1	6		0	0	0	0	0	0	1
13	F	52	0	0	0	0	0	0	0	0	0	0	0	0	0	0	155	56	0	0	0	0	0		39.4		26530	20570	77.5		1	0	1	1		0	0	0	1	0	0	0
14	M	29	0	0	0	0	0	0	0	0	0	0	0	0	0	0	185	69	0	0	0	0	0		3000		12930	1800	13.9		1	0	1	2		0	1	1	1	1	1	0
15	M	62	0	0	0	0	1	0	1	0	0	0	0	1	40	0	167	60	0	0	0	0	0		49.4		8140	1210	14.9		0	.	0	.		0	1	0	0	1	0	0
16	M	65	0	0	0	0	0	0	0	0	0	0	0	1	15	0	171	74	0	0	1	0	0		137		5500	1110	20.3		1	2	0	.		0	0	0	1	1	0	1
17	M	47	0	0	0	0	1	0	0	0	0	0	0	1	20	0	176	86	0	0	0	0	0		.		6500	670	10.3		0	.	1	2		1	0	0	0	0	0	0
18	M	72	0	0	0	0	0	0	0	0	0	0	0	0	0	1	171	58	0	0	0	0	0		.		10860	10	0.9		0	.	0	.		0	0	0	0	0	1	1
19	M	75	0	0	0	0	0	0	0	0	0	0	0	0	0	0	170	74	0	0	0	0	0		1120		5660	780	13.8		0	.	0	.		0	0	0	0	1	0	0
20	F	64	0	0	0	0	0	0	0	0	0	0	0	0	0	0	147	47	0	0	1	0	0		.		6010	2	0.3		0	.	0	.		0	0	0	0	0	0	1
21	F	44	0	0	0	0	0	0	0	0	0	0	0	0	0	0	164	64	0	0	0	0	0		674		3530	260	7.4		0	.	1	2		1	0	0	0	0	0	0
22	F	49	0	0	0	0	0	0	0	0	0	0	0	0	0	0	150	55	0	0	0	0	0		.		7370	1770	24		0	.	1	1		0	1	0	0	1	0	0
23	F	47	0	0	0	0	0	0	0	0	0	0	0	0	0	0	161	48	0	0	0	0	0		67.3		13070	7220	55.2		0		1	1		0	1	0	0	1	0	0
24	M	55	0	0	0	0	0	0	0	0	0	0	0	0	0	0	173	82	0	0	0	0	0		.		4990	1410	28.3		0	.	1	1		0	1	1	0	0	0	0
25	M	21	0	0	0	0	0	0	0	0	0	0	0	1	2	0	180	98	0	0	0	0	0		.		8970	15	1.7		0	.	0	.		0	0	0	0	0	1	1
26	M	59	1	0	0	0	0	1	0	0	0	0	0	0	0	0	169	79	0	0	0	0	0		525		14340	7930	55.3		1	0	1	2		0	1	0	1	1	0	0
27	M	75	0	1	0	0	0	1	0	0	0	0	0	0	0	0	161	73	0	0	0	0	0		3000		19980	10940	54.8		0	.	1	1		0	1	1	0	0	0	0
28	M	67	0	0	0	0	0	0	0	0	0	0	0	0	0	0	170	86	0	0	0	0	0		709		12420	5560	44.8		1	1	1	1		0	0	0	1	0	0	0
29	M	41	0	0	0	0	0	0	0	0	0	0	0	1	10	0	175	75	0	0	0	0	0		.		7860	560	7.1		1	1	1	1		0	0	0	0	0	0	0
30	M	43	0	0	0	0	0	0	0	0	0	0	0	1	8	0	170	63	0	0	0	0	0		986		10170	1250	12.3		1	2	0	.		0	0	0	1	0	0	0
31	M	62	0	0	0	0	0	0	0	0	0	0	0	0	0	0	169	69	0	0	0	0	0		3000		7920	2420	30.6		0	.	1	1		0	0	1	0	0	0	0
32	F	49	0	0	0	0	0	0	0	0	0	0	0	0	0	0	156	55	0	0	0	0	0		.		15270	9860	64.6		1	1	1	3		0	1	0	1	0	0	0
33	M	38	0	0	0	1	0	0	0	0	0	0	0	1	10	0	177	81	0	0	0	0	0		.		4840	200	12		0	.	1	1		1	0	0	0	0	0	0
34	F	54	0	0	0	1	0	0	0	0	0	0	0	0	0	0	150	54	0	0	0	0	0		106.9		12540	36	4.52		0		1	1, 3, 6		0	1	0	0	0	0	0
35	M	54	0	0	1	0	0	0	0	0	0	0	0	0	0	0	172.8	79.5	0	0	0	0	0		.		7750	440	5.7		0		1	3		0	1	0	1	1	1	0
36	M	84	0	0	0	0	0	0	0	0	0	0	0	1	50	0	160	68	0	0	0	0	0		.		12440	37	0.3		0	.	0	.		0	0	0	0	0	0	1
37	M	54	1	0	0	0	1	0	0	0	0	0	0	1	25	0	166	58	0	0	0	0	0		569		11210	5930	52.9		1	2	1	1, 3		0	0	0	1	0	1	1
38	M	61	1	0	0	0	1	1	0	0	0	0	0	0	0	0	170	60	0	0	0	0	0		757.8		10370	3204	30.9		1	2	1	3		0	0	0	0	1	0	0
39	F	64	0	0	1	0	0	0	0	0	0	0	0	0	0	0	155	46	0	0	0	0	0		130.1		8280	322	3.9		0		1	3, 4		1	0	0	0	0	0	0
40	F	23	0	0	0	1	0	0	0	0	0	0	0	0	0	0	158	59	0	0	0	0	0		1956.6		7200	590	8.2		0		1	2, 4		0	1	1	0	0	0	0
41	F	42	0	0	0	0	0	0	0	0	0	0	0	0	0	0	159	52	0	0	0	0	0		.		29220	23410	80.1		1	0	1	1, 3		0	1	0	1	1	0	0
42	F	66	0	0	0	0	0	0	0	0	0	0	0	0	0	0	157	48	0	0	0	0	0		.		7210	520	7.2		0		1	2		0	1	0	0	0	0	0
43	M	79	0	0	0	0	0	0	0	0	0	0	0	0	90	0	166	60	0	0	0	1	0		>3000		4320	1690	39.1		0		1	3		0	1	1	1	0	0	0
44	M	80	0	0	0	0	0	0	0	0	0	0	0	1	40	0	166	64	0	0	0	0	0		3000		13680	2280	16.7		0	.	0	.		0	0	0	0	0	1	1
45	M	69	0	0	0	0	0	1	0	0	0	0	0	0	60	1	156	58	0	0	0	0	0		.		34330	0	0		0		1	4		0	0	0	0	1	0	1
46	M	74	0	0	0	0	0	0	0	0	0	0	0	0	0	0	165	57	0	0	0	0	0		.		5220	19	3.6		0		1	.		0	0	0	1	0	0	1
47	M	75	1	0	1	0	1	0	0	0	0	0	1	1	40	0	156	48	0	0	0	0	0		.		2770	6090	22		1	1	1	1, 3		0	0	0	0	1	0	1
48	F	42	0	1	0	0	0	0	0	0	0	0	1	0	0	0	160	52	0	0	0	0	0		>3000		12480	25	0.2		0		1	1, 2		1	0	0	0	0	0	0
49	M	38	0	0	0	0	0	0	0	0	0	0	0	1	7	0	177	122	0	0	0	0	0		546.3		10010	340	3.4		0		1	3		0	0	0	0	0	0	1
50	M	45	0	0	0	0	0	0	0	0	0	0	0	1	25	0	173	81	0	0	0	0	0		>3000		9130	590	6.5		1	2	1	1		0	0	0	0	1	0	0
51	M	75	1	0	0	0	1	1	0	0	0	0	1	0	0	0	163	67	0	0	0	0	0		192.9		11980	1770	14.8		0	.	1	1, 3		0	1	1	0	0	0	0
52	M	62	0	0	0	0	0	0	0	0	0	0	0	0	0	0	169	56	0	0	0	0	0		.		3970	20	0.5		0	.	1	1, 3, 6		0	0	0	0	0	1	1
53	F	67	0	0	0	0	0	0	0	0	0	0	0	0	0	0	156	52	0	0	0	0	0		.		13500	7160	53		1	0	0	.		1	0	0	0	0	0	0
54	M	52	1	0	0	0	0	0	0	0	0	0	0	0	0	0	169	72	0	0	0	0	0		.		4900	550	11.21		1	2	1	1		0	0	0	0	1	0	0
55	F	25	0	1	0	0	0	0	0	0	0	0	0	1	10	0	163	61	0	0	0	0	0		112.3		7380	2060	27.9		1	0	1	1		0	1	0	1	1	1	1
56	M	78	0	0	0	0	1	0	0	0	0	0	0	1	50	0	160	55	0	0	0	0	0		.		8140	290	3.6		0	.	1	1		0	1	0	0	0	1	0
57	M	77	0	0	0	1	0	0	0	0	0	0	0	1	55	0	156	53	0	0	0	0	0		2148.6		5480	710	13		1	0	1	3, 6		0	0	0	0	1	0	0
58	M	74	0	0	0	1	0	0	0	0	0	0	0	0	0	0	162	51	0	0	0	0	0		106.4		4430	530	12		0	.	1	2, 3. 6		0	0	0	1	0	0	0
59	M	68	0	0	0	0	1	0	0	0	0	0	0	1	40	0	163	45	0	0	0	0	0		.		10090	640	6.3		0	.	0	.		0	0	0	1	1	0	0
60	F	58	0	0	0	0	0	0	0	0	0	0	0	0	0	0	154	54	0	0	0	0	0		416.1		8360	3020	36.1		1	2	1	3		0	1	1	0	0	0	0
61	F	47	0	0	0	0	0	0	0	0	0	0	0	0	0	0	153	60	0	0	0	0	0		.		370	270	7.23		0	.	1	1		0	1	1	0	1	0	0
62	F	51	0	0	0	0	0	0	0	0	0	0	0	0	0	0	153	55	0	0	0	0	0		.		21930	12780	58.3		0	.	1	3		0	1	0	0	0	0	0
63	F	53	0	0	0	0	0	0	0	0	0	0	0	0	0	0	155	48	0	0	0	0	0		.		8860	1940	21.9		1	2	1	1, 3		0	0	0	1	1	1	0
64	M	65	0	0	0	0	0	0	0	0	0	0	0	1	20	0	163	62	0	0	0	0	0		293.7		6800	1740	25.6		1	1	1	1, 3		0	1	0	0	0	0	0
65	M	54	0	0	0	1	0	0	0	0	0	0	0	1	35	0	168	77	0	0	0	0	0		.		6840	970	14.2		0	.	1	3		1	0	0	0	0	0	0
66	M	59	0	0	0	0	0	0	0	0	0	0	0	0	0	0	181	79	0	0	0	0	0		1934.1		30370	21990	72.4		1	2	1	1, 3		0	0	0	0	0	1	0
67	M	49	0	0	0	0	0	0	0	0	0	0	0	0	0	0	179	78	0	0	1	0	0		5.2		6090	180	3		0	.	1	3		1	0	0	0	0	0	0
68	F	55	0	0	0	1	0	0	0	0	0	0	0	0	0	0	157	50	0	0	0	0	0		>3000		8060	590	7.3		0	.	1	1		1	0	0	0	0	0	0
69	F	50	0	0	0	1	0	0	0	0	0	0	0	0	0	0	164	69	0	0	1	0	0		70		7580	3370	44.5		1	2	1	3		0	1	1	0	1	1	0
70	M	52	0	0	0	0	1	0	0	0	0	0	0	0	0	0	167	64	0	0	0	0	0		1067.2		6160	2270	36.9		0	.	1	1,3		1	0	0	0	0	0	0
71	M	74	0	1	0	0	1	0	0	0	1	0	0	0	0	0	165	61	0	0	0	0	1		.		5480	480	8.8		1	2	1	1,3,6		0	0	0	0	1	0	0
72	M	50	1	0	0	1	0	0	0	0	0	0	0	0	0	0	168	67	0	0	0	0	1		785.4		4000	1780	44.5		1	2	0	.		0	1	0	1	0	1	0
73	F	61	0	0	0	0	0	0	0	0	0	0	0	0	0	0	157	68	0	0	0	0	0		.		5160	390	7.6		0	.	0	.		0	1	1	1	1	0	0
74	M	84	0	1	0	1	1	1	0	0	0	0	0	1	40	0	157	45	0	0	0	0	0		179.6		5730	110	1.9		0	.	1	1		0	1	1	0	1	0	1
75	F	49	1	0	0	0	0	0	0	0	0	0	0	0	0	0	158	47	0	0	0	0	0		48.6		8160	3220	39.5		1	0	1	1		0	1	0	1	1	0	0
76	M	48	0	0	0	0	0	0	0	0	0	0	0	1	20	0	161	57	0	0	0	0	0		429.4		5620	1670	29.7		1	0	1	1		0	1	0	0	0	0	0
77	F	39	1	0	0	0	0	0	0	0	0	0	0	1	10	0	164	67	0	0	0	0	1		170.6		13620	4880	35.8		1	2	1	2		0	1	0	1	1	0	0
78	M	41	0	0	0	0	0	0	0	0	0	0	0	0	0	0	164	65	0	0	0	0	1		480.5		11570	6390	55.2		1	0	0	.		0	1	0	1	1	0	0
79	M	46	0	1	0	1	0	0	0	0	0	0	0	0	0	0	170	57	0	0	0	0	0		2731.5		6290	360	5.7		0	.	1	1,3		0	0	1	0	0	0	0
80	F	51	0	0	0	1	0	0	0	0	0	0	1	0	0	0	156	64	0	0	1	0	0		115.5		7230	0	0		0	.	0	.		0	1	1	0	0	0	0
81	M	81	0	0	0	0	0	0	0	0	0	0	0	1	30	0	168	55	0	0	0	0	1		.		3740	440	11.8		1	0	0	.		0	1	0	0	1	1	0
82	M	67	0	0	0	1	0	0	0	0	0	0	0	0	0	0	169	65	0	0	0	0	1		991.8		8180	1960	24		1	0	1	1		0	1	0	0	1	0	0
83	F	25	0	0	0	0	0	0	0	0	0	0	0	0	0	0	167	58	0	0	0	0	1		.		6130	990	16.2		0	.	1	1,3		0	1	1	0	0	0	0
84	M	60	0	0	0	0	0	0	0	0	0	0	0	0	0	0	165	62	0	0	0	0	0		.		10010	2340	23.4		1	2	1	1,3		1	0	0	0	0	0	0
85	F	56	0	0	0	1	0	0	0	0	0	0	0	0	0	0	160	60	0	0	0	0	1		.		6100	820	13.36		0	.	0	.		1	0	0	0	0	0	0
86	M	69	0	0	0	0	1	0	0	0	0	0	0	1	40	0	155	60	0	0	0	0	1		.		6800	170	2.5		0	.	1	1,3,6		0	0	0	0	0	1	1
87	M	69	0	0	0	1	1	0	0	0	0	0	0	1	30	0	162	53	0	0	0	0	1		.		4550	500	11		0	.	1	3,6		0	0	0	0	1	0	0
88	M	58	0	0	0	0	0	0	0	0	0	0	0	0	0	0	168	75	0	0	0	0	0		13.8		7340	450	6.1		0	.	0	.		1	0	0	0	0	0	0
89	F	52	0	0	0	0	0	0	0	0	0	0	0	0	0	0	160	59	0	0	0	0	0		1379.6		4840	2120	43.8		1	1	1	1		0	1	1	0	0	0	0
90	M	42	0	1	0	0	0	0	0	0	0	0	0	0	0	0	178	82	0	0	0	0	0		2766.5		4980	830	16.7		1	1	1	1, 6		1	0	0	0	0	0	0
91	M	51	1	0	0	0	0	0	0	0	0	0	0	0	0	0	184	76	0	0	0	0	0		154.7		9810	4870	49.6		1	0	1	1,3		0	1	0	0	1	0	0
92	M	79	0	0	0	1	1	0	1	0	0	0	1	1	30	0	167	68	0	0	0	0	0		.		8670	890	10.3		0	.	1	6		1	0	0	0	0	0	0
93	M	70	0	0	0	1	1	0	0	0	0	0	0	1	30	0	166	74	0	0	0	0	0		.		7700	80	1		0	.	0	.		0	0	0	0	0	0	1
94	M	40	0	0	0	0	0	0	0	0	0	0	0	0	0	0	165	62	0	0	0	0	0		.		6710	850	12.7		0	.	1	1,3		1	0	0	0	0	0	0
95	M	72	0	0	0	1	0	0	0	0	0	0	0	0	0	0	160	61	0	0	0	0	0		.		4380	170	3.9		0	.	1	3		1	0	0	0	0	0	0
96	F	43	1	0	0	0	0	0	0	0	0	0	0	0	0	0	156	55	0	0	0	0	0		.		9830	2160	22		1	2	1	1		0	1	0	1	1	0	0
97	M	59	0	0	0	0	0	0	0	0	0	0	0	1	30	0	160	88	0	0	0	0	0		.		8690	1600	18.4		0	.	1	3		0	1	0	0	1	0	0
98	M	68	0	1	0	1	1	0	0	0	0	0	0	1	10	0	158	45	1	0	0	0	0		.		4750	166	3.5		0		0			0	0	0	0	0	0	1
99	M	60	0	0	0	1	0	0	0	0	0	0	0	0	0	0	167	72	0	0	0	0	0		.		4270	260	6.1		0	.	1	3		0	1	0	0	1	0	0
100	M	60	0	0	0	0	0	0	0	0	0	0	0	0	0	0	177	80	0	0	1	0	0				8390	250	3		0	.	0	.		0	1	0	0	0	1	1
101	M	72	0	1	0	0	1	0	0	0	1	0	0	0	0	0	162	69	0	0	0	0	0				8600	80	0.96		0	.	1	1		0	1	0	0	0	0	0
102	M	35	1	0	0	0	0	0	0	0	0	0	0	1	10	0	170	68	0	0	0	0	0		102.6		10530	3640	34.6		0	.	1	4		0	0	0	1	0	0	0
103	M	49	1	0	1	0	1	0	0	0	0	0	0	0	0	0	172	53	0	0	0	0	0		978.4		7260	2040	28.1		1	1	1	1		0	1	0	1	0	0	0
104	M	49	0	0	0	0	0	0	0	0	0	0	0	0	0	0	170	80	0	0	0	0	0		.		6280	360	5.7		0	.	0	.		1	0	0	0	0	0	0
105	M	45	0	0	0	0	0	0	0	0	0	0	0	0	0	0	168	71	0	0	0	0	0		.		6590	650	9.9		1	0	1	1		0	0	0	0	1	0	0
106	F	65	0	0	0	0	0	0	0	0	1	0	0	0	0	0	155	66	0	0	0	0	0		2202.4		7440	1450	19.5		1	2	1	3		1	0	0	0	0	0	0
107	F	61	0	0	0	0	0	0	0	0	0	0	0	0	0	0	161	51	0	0	0	0	0		784.2		10450	6860	65.6		1	0	1	1,3		0	1	0	0	1	1	0
108	F	67	0	0	0	0	0	0	0	0	0	0	0	0	0	0	150	67	0	0	0	0	0		10.7		1380	750	54		0	.	0	.		0	0	0	0	0	1	1
109	M	75	0	0	0	0	0	0	0	0	0	0	0	0	0	0	171	58	0	0	0	0	0		.		7100	630	8.83		0	.	0	.		1	0	0	0	0	0	0
110	M	52	0	0	0	0	0	0	0	0	0	0	0	0	0	0	168	70	0	0	0	0	0		.		6520	590	9		0	.	0	.		1	0	0	0	0	0	0
111	M	56	1	0	0	0	0	0	0	0	0	0	0	0	0	0	174	71	0	0	0	0	0		2846.2		7680	2050	26.7		0	.	1	1		0	1	0	1	1	0	0
112	F	49	0	0	0	0	0	0	0	0	0	0	0	0	0	0	160	60	0	0	0	0	0		1584.5		5240	1240	23.7		0	.	0	.		0	0	0	0	1	0	0
113	M	45	0	0	0	0	0	0	0	0	0	0	0	0	0	0	168	55	0	0	0	0	0		.		3300	70	2.05		0	.	0	.		1	0	0	0	0	0	0
114	F	54	0	0	0	0	0	0	0	0	0	0	0	0	0	0	155	68	1	0	0	0	0		2720.5		6790	610	9		0	.	1	1,3		0	1	1	0	1	0	0
115	M	66	0	0	0	0	0	0	0	0	0	0	0	1	45	0	163	55	0	0	0	0	0		.		9010	130	1.4		0	.	0	.		1	0	0	0	0	0	0
116	F	58	0	0	0	0	0	0	0	0	0	0	0	0	0	0	150	64	0	0	0	0	0		1745.7		7390	1740	23.5		0	.	1	3		1	0	0	0	0	0	0
117	F	53	0	0	0	0	0	0	0	0	0	0	0	0	0	0	158	68	0	0	0	0	0		.		9810	530	5.4		1	0	1	1		0	0	0	0	1	1	1
118	M	47	0	0	0	0	0	0	0	0	0	0	0	0	0	0	168	79	0	0	0	0	0		688.5		8560	1810	21.1		0	.	1	1,3		0	1	1	0	0	0	0
119	M	49	0	0	0	0	0	0	0	0	0	0	0	0	0	0	171	83	0	0	0	0	0		.		12690	180	1.4		1	0	0	.		1	0	0	0	0	0	0
120	M	50	0	1	0	0	0	0	0	0	0	0	0	1	10	0	169	70	0	0	0	0	0		.		7570	2560	33.8		0		0	.		0	0	0	1	0	0	0
121	M	74	0	0	0	0	0	0	0	0	0	0	0	1	30	0	162	63	0	0	0	0	0		.		9860	10	0.1		0	.	0	.		1	0	0	0	0	0	0
122	F	52	0	0	0	0	0	0	0	0	0	0	0	0	0	0	161	60	0	0	0	0	0				6620	1390	21		1	2	1	3		0	1	1	1	0	0	0
123	F	83	0	0	0	0	0	0	0	0	0	0	0	0	0	0	153	43	1	0	0	0	0		.		6440	2100	32.6		0	.	0	.		0	0	0	0	0	0	1
124	M	55	0	0	0	0	0	0	0	0	0	0	0	1	20	0	172	75	0	0	1	0	0		.		9810	1430	14.6		1	1	1	1		0	1	0	1	0	0	0
125	F	31	1	0	0	0	0	0	0	0	0	0	0	0	0	0	166	62	0	0	0	0	0		120.4		10630	2520	23.7		1	1	1	3		0	0	0	1	1	0	0
126	M	74	0	1	0	0	0	0	0	0	0	0	0	1	25	0	164	50	0	0	0	1	0		.		10610	10	0.1		1	0	0	.		0	0	0	0	0	1	1
127	M	33	1	0	0	0	0	0	0	0	0	0	0	1	10	0	175	77	0	0	0	0	0		3000		7570	590	7.8		1	0	1	2		1	0	0	0	0	0	0
128	M	48	0	0	0	0	0	0	0	0	0	0	0	1	30	0	173	72	0	0	0	0	0		170.3		11600	5620	48.4		1	1	0			0	0	0	1	1	0	0
129	M	41	0	0	0	0	0	0	0	0	0	0	0	1	20	0	180	80	0	0	0	0	0		831.5		5990	690	11.5		0	.	1	1,3		1	0	1	0	0	0	0
130	M	59	0	0	0	0	1	0	0	0	0	0	0	1	40	0	166	67	0	0	0	0	0		>3000		7910	1430	18.1		1	2	1	1,3		0	0	1	0	1	0	1
131	M	63	0	0	0	0	0	0	0	0	0	0	0	0	0	0	167	75	0	0	1	0	0		2272.4		8650	3120	36.1		0	.	1	1,3		1	0	0	0	0	0	0
132	F	67	0	0	0	1	0	0	0	0	0	0	0	0	0	0	150	90	0	0	0	0	0		.		12110	830	6.9		0	.	1	1,3		0	1	0	0	1	0	0
133	M	82	0	1	0	0	0	0	0	0	0	0	0	0	0	0	156	66	0	0	0	0	0		.		7630	580	7.6		0		0			1	0	0	0	0	0	0
134	M	83	0	0	0	0	1	0	0	0	0	0	0	0	0	0	160	55	1	0	0	0	1		.		5230	1230	23.5		0		0			0	0	0	0	0	1	0
135	M	65	0	0	0	1	0	0	0	0	0	0	0	1	50	0	169	65	0	0	0	0	0		.		9070	100	1.1		0		0			0	0	0	0	0	1	1
136	M	70	0	0	0	0	0	0	0	0	0	0	0	0	0	0	176	59	0	0	0	0	1		.		2230	160	7.2		0		0			0	0	0	0	0	1	1
137	M	79	0	0	0	1	1	0	0	0	0	0	0	1	20	0	160	60	0	0	0	0	0		.		5930	830	14		0		0			0	1	1	0	0	0	0
138	F	73	0	0	0	0	0	0	0	0	0	0	0	0	0	0	152	46	0	0	0	0	0		.		4090	10	0.2		0		1	1		1	0	0	0	0	0	0
139	M	75	0	0	0	0	1	0	0	0	0	0	0	1	30	0	170	54	0	0	0	0	0		.		4550	390	8.6		0		1	4		0	1	1	0	0	1	0
140	M	64	0	0	0	0	0	0	0	0	0	0	1	0	0	0	160	62	0	0	0	0	0		.		5740	210	3.7		0		1	3		0	1	1	0	0	0	0
141	F	58	0	0	0	0	0	0	0	0	0	0	0	0	0	0	157	64	0	0	0	1	0		.		5460	50	0.9		0		1	3		1	0	0	0	0	0	0
142	F	85	0	0	0	0	0	0	0	0	0	0	0	0	0	0	160	60	0	0	0	0	0		.		5970	640	10.7		0		0			0	0	0	0	0	0	1
143	F	62	0	0	0	0	0	0	0	0	0	0	0	0	0	0	152	52	0	0	0	0	0		.		5010	70	1.4		0		0			1	0	0	0	0	0	0
144	M	70	0	0	0	0	0	0	0	0	0	0	0	0	0	0	168	68	0	0	0	1	0		.		7190	80	1.1		1	0	1	1		1	0	0	0	0	0	0
145	M	68	0	1	0	0	0	0	1	0	0	0	0	1	40	0	159	58	0	0	1	0	0		2849.6		6980	1390	19.9		0		0			0	1	0	0	1	0	0
146	F	70	0	0	0	0	0	0	0	0	0	0	0	0	0	0	158	62	0	0	0	0	0		3000		8390	1870	22.3		0		1	1		0	1	0	0	0	0	0
147	M	67	0	0	0	0	0	0	0	0	0	0	0	0	0	0	170	66	0	0	0	0	0		.		8580	1420	16.6		0		0			0	1	0	0	0	0	1
148	M	82	0	0	0	0	1	0	0	0	0	0	0	0	0	0	170	55	0	0	1	0	1		.		10750	2	0.2		0		0			1	0	0	0	0	0	0
149	M	81	0	0	0	0	0	0	0	0	0	0	0	1	15	0	154	50	0	0	0	0	1		.		10070	2040	20.3		0		1	1		0	1	1	0	1	0	0
150	M	64	0	1	0	0	1	0	0	0	0	0	0	1	20	0	170	70	0	0	0	0	1		.		10830	1840	17		1	0	1	1		0	1	0	0	1	1	0
151	M	66	0	1	0	0	0	0	0	0	0	0	0	0	0	0	167	65	0	0	0	0	0		.		6140	320	5.2		1	1	1	1		0	1	1	0	0	0	0
152	F	81	0	0	0	0	1	0	0	0	0	0	0	0	0	0	158	60	0	0	0	0	1		1.5		8660	1750	20.2		1	0	1	3		1	0	0	0	0	0	0
153	F	67	0	0	0	0	0	0	0	0	0	0	0	0	0	0	145	50	0	0	0	0	0		.		6440	490	7.6		0		0			0	0	0	0	0	1	0
154	M	80	0	0	0	0	0	0	0	0	0	0	0	0	0	0	164	64	0	0	0	0	0		.		6450	70	1.1		0		1	3		0	0	0	0	0	0	1
155	F	56	0	0	0	0	0	0	0	0	0	0	0	0	0	0	156	61	0	0	0	0	0		.		9200	2420	20.6		0		1	3		0	1	1	0	1	0	0
156	F	78	0	0	0	0	0	0	1	0	0	0	0	0	0	0	156	55	0	0	0	0	0		61.8		17700	10230	57.8		0		1	1		0	1	0	0	1	1	0
157	M	64	0	0	0	0	0	0	0	0	0	0	0	1	20	0	166	65	0	0	0	0	0		.		10780	150	1.4		0		0			0	1	0	1	0	0	0
158	M	48	0	1	0	0	1	0	0	0	0	0	0	0	0	0	170	57	0	0	0	0	0		2731.5		6290	360	5.7		0		1	1		0	1	1	0	0	0	0
159	M	57	0	0	0	0	0	0	0	0	0	0	0	0	0	0	170	73	0	0	0	0	0		.		3770	240	6.4		0		1	1		0	1	0	0	0	0	0
160	F	55	0	0	0	0	0	0	0	0	0	0	0	0	0	0	156	53	0	0	0	0	0		.		6440	870	13.5		0		0			0	0	0	1	0	1	0
161	M	58	0	0	0	0	1	0	0	0	1	0	0	1	40	0	172	62	0	0	0	0	0		,		8580	170	2		0		1	2		1	0	0	0	0	0	0
162	F	77	0	1	0	0	1	1	0	0	0	0	0	0	0	0	140	70	0	0	0	1	1		246		3300	280	8.5		0		1	3		0	0	0	0	1	0	0
163	M	44	0	0	0	0	0	0	0	0	0	0	0	0	0	0	180	89	0	0	0	0	0		.		5910	330	5.6		0		1	1		0	1	1	0	0	0	0
164	F	72	1	0	0	0	0	0	0	0	0	0	0	0	0	0	157	58	0	0	0	0	0		100		6180	1960	31.7		0		1	1,3		0	0	0	0	1	0	0
165	M	63	0	0	0	0	0	0	0	0	0	0	0	0	0	0	168	60	0	0	0	1	1		.		3520	190	5.4		0		1	3		0	1	1	1	1	1	0
166	M	70	0	1	0	0	1	0	0	0	0	0	0	1	20	0	172	70	0	0	0	0	0		.		5100	680	13.2		0		1	6		0	0	0	0	0	1	0
167	M	64	0	0	0	0	0	0	0	0	0	0	0	0	0	0	165	70	0	0	1	0	0		.		5170	440	8.5		0		0			0	0	0	0	0	0	1
168	M	57	0	0	0	0	1	0	0	0	0	0	0	1	30	0	170	54	0	0	0	0	0		.		9780	1740	17.8		0		0			0	0	0	0	0	0	1
169	M	62	0	1	0	0	1	0	0	0	0	0	0	1	40	0	161	65	0	0	0	1	1		1117.2		12770	2510	19.7		1	1	1	1		0	0	0	0	0	1	0
170	M	61	0	0	0	0	1	0	0	0	1	0	1	1	30	0	168	70	0	0	0	1	0		1663.1		8530	860	10.1		0		1	3		0	1	0	0	1	0	0
171	M	67	0	0	0	0	1	0	0	0	1	0	1	1	40	0	155	65	0	0	1	0	0		.		2390	250	10.5		0		0			0	1	0	0	1	0	0
172	M	55	0	0	0	0	1	0	1	0	0	0	0	1	30	0	160	42	0	0	1	0	1		.		14690	10	0.7		1	2	1	1		0	0	0	0	0	1	1
173	M	92	0	0	0	0	0	0	0	0	0	0	0	0	0	0	158	51	0	0	0	0	0		.		5630	20	0.4		0		1	3		1	0	0	0	0	0	0
174	M	37	0	0	0	0	0	0	0	0	0	0	0	1	10	0	163	61	0	0	0	0	0		.		7590	2270	29.9		0		0			0	0	0	0	0	0	1
175	M	53	0	0	0	0	0	0	0	0	0	0	0	1	5	0	176	89	0	0	1	0	0		.		5590	120	2.1		0		0			1	0	0	0	0	0	0
176	M	80	0	0	0	0	0	0	0	0	0	0	0	1	60	0	154	46	0	0	0	0	0		.		5190	160	3.1		0		0			0	0	0	0	0	1	0
177	M	66	0	0	0	0	1	0	0	0	1	0	0	0	0	0	171	68	0	0	0	0	0		275.2		6710	50	0.7		0		0			0	1	1	0	0	0	0
178	M	66	0	1	0	0	1	0	1	0	1	0	0	0	0	0	180	76	0	0	0	0	0		8.6		8000	300	2.6		0		0			0	0	0	0	0	0	1
179	M	50	0	0	0	0	0	0	0	0	0	0	0	1	30	0	171	77	0	0	0	0	0		.		6040	340	5.6		0		0			0	0	0	0	0	0	1

## Sheet: Sheet2
n	A	B	C	BTS,
1	4.41	2.35	1.18	1.58cm
2	2.26	0.84	0.62	0.5cm
3	2.54	2.15	0.97	1.80cm
4	1.89	0.53	0.27	0.44cm
5	1.12	0.68	1.26	0.76cm
6	1.69	2.66	5.45	2.86cm
7	1.01	0.21	0.18	0.16cm
8	2.47	0.83	0.41	0.79cm
9	2.65	1.23	1.14	1.16cm
10	4.93	1.97	1.54	1.52cm
11	0.48	0.35	0.15	0.21cm
12	3.96	1.25	0.32	0.59cm
13	8.92	1.52	2.85	2.11cm
14	2.87	1.07	1.2	1.12cm
15	4.89	2.11	0.42	1.22cm
16	1.09	0	1.08	1.26cm
17	3.26	0.36	0	0.21cm
18	4.29	0.57	2.06	2.03cm
19	0.76	0.95	1.12	1.08cm
